# Supplementary material for: Bridging the gap between atomically thin semiconductors and metal leads
Source: Nat Commun. 2022 Apr 1;13:1777. doi: 10.1038/s41467-022-29449-4 (PMC8976069; doi:10.1038/s41467-022-29449-4)
Supplement: Supplementary file 3 — Source Data [file 41467_2022_29449_MOESM3_ESM.xlsx]

## Sheet: Figure 4a
Vbg = 0V		Vbg = 10V		Vbg = 20V		Vbg = 30V		Vbg = 40V		Vbg = 50V		Vbg = 60V
Ids (A)	Vds (V)	Ids (A)	Vds (V)	Ids (A)	Vds (V)	Ids (A)	Vds (V)	Ids (A)	Vds (V)	Ids (A)	Vds (V)	Ids (A)	Vds (V)
-3.68766e-07	-0.02	-5.96e-07	-0.02	--	--							-1.18369e-06	-0.02001
-3.50226e-07	-0.019	-5.67596e-07	-0.019	-7.21155e-07	-0.019	-8.50447e-07	-0.019	-9.49928e-07	-0.019	-1.04067e-06	-0.01901	-1.12442e-06	-0.01901
-3.31433e-07	-0.018	-5.3866e-07	-0.018	-6.84551e-07	-0.018	-8.05893e-07	-0.018	-8.99942e-07	-0.018	-9.83506e-07	-0.018	-1.06503e-06	-0.01801
-3.12917e-07	-0.017	-5.09339e-07	-0.017	-6.47511e-07	-0.017	-7.6105e-07	-0.017	-8.49943e-07	-0.017	-9.28918e-07	-0.017	-1.00582e-06	-0.01701
-2.94677e-07	-0.016	-4.80063e-07	-0.016	-6.10345e-07	-0.016	-7.16325e-07	-0.016	-8.00135e-07	-0.016	-8.74413e-07	-0.016	-9.44101e-07	-0.016
-2.76402e-07	-0.015	-4.5058e-07	-0.015	-5.72886e-07	-0.015	-6.71871e-07	-0.015	-7.50076e-07	-0.015	-8.19829e-07	-0.015	-8.85099e-07	-0.015
-2.58233e-07	-0.014	-4.21028e-07	-0.014	-5.35139e-07	-0.014	-6.27062e-07	-0.014	-7.00181e-07	-0.014	-7.65213e-07	-0.014	-8.26099e-07	-0.014
-2.4008e-07	-0.013	-3.91405e-07	-0.013	-4.97481e-07	-0.013	-5.82554e-07	-0.013	-6.50431e-07	-0.013	-7.10826e-07	-0.013	-7.67293e-07	-0.013
-2.21779e-07	-0.012	-3.6156e-07	-0.012	-4.59566e-07	-0.012	-5.37742e-07	-0.012	-6.00614e-07	-0.01201	-6.56252e-07	-0.012	-7.08513e-07	-0.012
-2.03585e-07	-0.011	-3.31604e-07	-0.011	-4.21368e-07	-0.011	-4.93201e-07	-0.011	-5.5076e-07	-0.011	-6.01584e-07	-0.011	-6.49522e-07	-0.011
-1.85311e-07	-0.01	-3.02001e-07	-0.01	-3.83414e-07	-0.01	-4.48645e-07	-0.01	-5.01004e-07	-0.01001	-5.47386e-07	-0.01001	-5.90857e-07	-0.01001
-1.66905e-07	-0.009	-2.72017e-07	-0.009	-3.45307e-07	-0.009	-4.03912e-07	-0.009	-4.51131e-07	-0.009	-4.92708e-07	-0.009	-5.31961e-07	-0.00901
-1.48475e-07	-0.008	-2.42254e-07	-0.008	-3.07155e-07	-0.008	-3.59294e-07	-0.008	-4.01109e-07	-0.008	-4.3833e-07	-0.008	-4.72964e-07	-0.008
-1.30098e-07	-0.007	-2.12451e-07	-0.007	-2.68979e-07	-0.007	-3.14704e-07	-0.007	-3.51229e-07	-0.00701	-3.83788e-07	-0.00701	-4.14286e-07	-0.007
-1.11528e-07	-0.006	-1.82278e-07	-0.006	-2.30837e-07	-0.006	-2.69859e-07	-0.006	-3.01391e-07	-0.006	-3.29285e-07	-0.006	-3.55493e-07	-0.006
-8.48693e-08	-0.00499	-1.5216e-07	-0.005	-1.92566e-07	-0.005	-2.25098e-07	-0.005	-2.51432e-07	-0.005	-2.74772e-07	-0.005	-2.96587e-07	-0.005
-7.41533e-08	-0.004	-1.22089e-07	-0.004	-1.54561e-07	-0.004	-1.80783e-07	-0.004	-2.01768e-07	-0.004	-2.20391e-07	-0.00401	-2.38093e-07	-0.00401
-5.58356e-08	-0.003	-9.09668e-08	-0.003	-1.16286e-07	-0.003	-1.36122e-07	-0.003	-1.51972e-07	-0.003	-1.6605e-07	-0.00301	-1.79395e-07	-0.00301
-3.75617e-08	-0.00199	-6.10274e-08	-0.00199	-7.70398e-08	-0.002	-8.99156e-08	-0.002	-1.0209e-07	-0.002	-1.1155e-07	-0.002	-1.2068e-07	-0.00201
-1.93542e-08	-0.00099786	-3.12821e-08	-0.00099829	-3.93407e-08	-0.000998617	-4.61336e-08	-0.000999504	-5.13685e-08	-0.001	-5.56673e-08	-0.001	-6.05465e-08	-0.001
-1.93542e-08	-0.00099786	-3.12821e-08	-0.00099829	-1.13286e-08	-2.26777e-06	-1.46924e-08	-3.53172e-06	-1.73542e-08	-5.69414e-06	-1.97859e-08	-6.38168e-06	-2.08232e-08	-8.59468e-06
5.18989e-10	0.000152846	3.11871e-08	0.00109	2.99757e-08	0.00109	3.36057e-08	0.00109	3.65701e-08	0.00109	3.85473e-08	0.0011	4.06181e-08	0.0011
3.28338e-08	0.00209	6.12589e-08	0.00209	7.76048e-08	0.0021	9.04464e-08	0.0021	1.00638e-07	0.0021	1.10399e-07	0.00209	1.18776e-07	0.00209
5.50046e-08	0.00309	9.1337e-08	0.0031	1.16108e-07	0.00309	1.35364e-07	0.00309	1.50591e-07	0.00309	1.65687e-07	0.00309	1.7865e-07	0.00309
7.32176e-08	0.0041	1.22132e-07	0.00409	1.5468e-07	0.00409	1.80606e-07	0.00409	2.01372e-07	0.00409	2.20126e-07	0.00409	2.3737e-07	0.0041
9.14007e-08	0.0051	1.52555e-07	0.00509	1.92994e-07	0.00509	2.25183e-07	0.00509	2.51218e-07	0.00509	2.74444e-07	0.0051	2.96131e-07	0.0051
9.14007e-08	0.0051	1.82771e-07	0.00609	2.31138e-07	0.00609	2.69869e-07	0.00609	3.00943e-07	0.00609	3.28927e-07	0.0061	3.5471e-07	0.0061
1.28068e-07	0.00709	2.13097e-07	0.00709	2.69481e-07	0.00709	3.14499e-07	0.0071	3.50804e-07	0.0071	3.83447e-07	0.0071	4.1353e-07	0.0071
1.46219e-07	0.00809	2.43322e-07	0.00809	3.0772e-07	0.0081	3.59128e-07	0.0081	4.00745e-07	0.0081	4.38039e-07	0.0081	4.72402e-07	0.0081
1.6434e-07	0.00909	2.73528e-07	0.00909	3.4595e-07	0.0091	4.03734e-07	0.0091	4.50496e-07	0.0091	4.92183e-07	0.0091	5.31011e-07	0.0091
1.82439e-07	0.01009	3.03902e-07	0.0101	3.84182e-07	0.0101	4.48323e-07	0.0101	5.00433e-07	0.0101	5.46598e-07	0.0101	5.89512e-07	0.0101
2.00475e-07	0.01109	3.34124e-07	0.0111	4.22456e-07	0.0111	4.93119e-07	0.0111	5.50229e-07	0.0111	6.00857e-07	0.0111	6.48213e-07	0.0111
2.18518e-07	0.01209	3.64371e-07	0.01209	4.60529e-07	0.0121	5.37488e-07	0.0121	5.99873e-07	0.0121	6.55005e-07	0.0121	7.06716e-07	0.0121
2.36413e-07	0.01309	3.94589e-07	0.01309	4.98896e-07	0.0131	5.82159e-07	0.0131	6.49595e-07	0.0131	7.09321e-07	0.0131	7.65429e-07	0.0131
2.54384e-07	0.01409	4.24922e-07	0.0141	5.37189e-07	0.0141	6.26773e-07	0.0141	6.99415e-07	0.0141	7.63834e-07	0.0141	8.23975e-07	0.01411
2.7238e-07	0.01509	4.5521e-07	0.0151	5.7554e-07	0.0151	6.71312e-07	0.0151	7.48988e-07	0.0151	8.18009e-07	0.0151	8.82597e-07	0.01511
2.9007e-07	0.01609	4.85512e-07	0.01609	6.13636e-07	0.0161	7.15982e-07	0.0161	7.9863e-07	0.0161	8.7222e-07	0.0161	9.4109e-07	0.01611
3.07817e-07	0.01709	5.15766e-07	0.01709	6.51864e-07	0.0171	7.60539e-07	0.0171	8.48425e-07	0.0171	9.26439e-07	0.0171	9.99511e-07	0.01711
3.25777e-07	0.01809	5.46156e-07	0.0181	6.9009e-07	0.0181	8.05149e-07	0.0181	8.98087e-07	0.0181	9.80917e-07	0.01811	1.0487e-06	0.01794
3.43528e-07	0.01909	5.7634e-07	0.01909	7.28268e-07	0.0191	8.49513e-07	0.0191	9.47713e-07	0.0191	1.03512e-06	0.0191	1.11779e-06	0.01909
3.61285e-07	0.02009	6.06712e-07	0.02009	7.66507e-07	0.0201	8.93989e-07	0.0201	9.97186e-07	0.0201	1.09049e-06	0.02009	1.1766e-06	0.02009

## Sheet: Figure 4b
Vbg = 0V		Vbg = 10V		Vbg = 20V		Vbg = 30V		Vbg = 40V		Vbg = 50V		Vbg = 60V
Ids (A)	Vds (V)	Ids (A)	Vds (V)	Ids (A)	Vds (V)	Ids (A)	Vds (V)	Ids (A)	Vds (V)	Ids (A)	Vds (V)	Ids (A)	Vds (V)
-1.78145e-09	-0.00995	-2.95593e-07	-0.00996	-8.39024e-07	-0.00996	-1.34392e-06	-0.00996	-1.83211e-06	-0.00996	-2.33281e-06	-0.00997	-2.82987e-06	-0.00997
-1.27388e-09	-0.00895	-2.63263e-07	-0.00895	-7.55534e-07	-0.00896	-1.2111e-06	-0.00896	-1.64977e-06	-0.00896	-2.09966e-06	-0.00896	-2.54922e-06	-0.00896
-8.9715e-10	-0.00795	-2.31508e-07	-0.00795	-6.71401e-07	-0.00796	-1.07758e-06	-0.00796	-1.46671e-06	-0.00796	-1.86772e-06	-0.00796	-2.26694e-06	-0.00796
-6.29129e-10	-0.00695	-2.00049e-07	-0.00696	-5.87007e-07	-0.00696	-9.37635e-07	-0.00696	-1.28366e-06	-0.00696	-1.6344e-06	-0.00696	-1.98441e-06	-0.00696
-4.26629e-10	-0.00595	-1.69193e-07	-0.00595	-5.02714e-07	-0.00596	-8.03249e-07	-0.00596	-1.09938e-06	-0.00596	-1.40102e-06	-0.00596	-1.70106e-06	-0.00596
-2.81259e-10	-0.00495	-1.38841e-07	-0.00495	-4.18208e-07	-0.00495	-6.6841e-07	-0.00496	-9.09553e-07	-0.00496	-1.16661e-06	-0.00496	-1.41606e-06	-0.00496
-1.78969e-10	-0.00395	-1.09129e-07	-0.00395	-3.34008e-07	-0.00396	-5.34637e-07	-0.00396	-7.26665e-07	-0.00396	-9.25281e-07	-0.00396	-1.1343e-06	-0.00396
-1.0783e-10	-0.00295	-7.97992e-08	-0.00295	-2.49536e-07	-0.00296	-3.99829e-07	-0.00296	-5.43243e-07	-0.00296	-6.92526e-07	-0.00296	-8.40224e-07	-0.00296
-5.82733e-11	-0.00195	-5.20521e-08	-0.00195	-1.64779e-07	-0.00195	-2.64437e-07	-0.00196	-3.59921e-07	-0.00196	-4.58823e-07	-0.00196	-5.57184e-07	-0.00196
-2.6182e-11	-0.000949564	-2.51079e-08	-0.000952935	-7.86605e-08	-0.000956673	-1.29605e-07	-0.000957149	-1.77217e-07	-0.000959355	-2.27235e-07	-0.000961452	-2.76721e-07	-0.000963465
-1.29202e-12	5.27428e-05	1.05015e-10	2.84116e-05	8.76883e-11	3.45866e-05	8.21392e-11	3.25576e-05	6.36003e-11	3.26481e-05	5.23155e-11	3.2883e-05	4.43115e-11	3.12791e-05
2.47472e-11	0.0011	2.96476e-08	0.0011	9.12749e-08	0.00111	1.49814e-07	0.00111	2.01516e-07	0.00111	2.5583e-07	0.00111	3.09963e-07	0.00111
5.74239e-11	0.0021	5.68343e-08	0.00211	1.77601e-07	0.00211	2.84594e-07	0.00211	3.85654e-07	0.00211	4.89591e-07	0.00212	5.93645e-07	0.00212
1.10149e-10	0.0031	8.47475e-08	0.00311	2.61599e-07	0.00311	4.19447e-07	0.00311	5.69081e-07	0.00311	7.22799e-07	0.00312	8.76053e-07	0.00312
1.86567e-10	0.0041	1.14159e-07	0.0041	3.46668e-07	0.00411	5.54912e-07	0.00411	7.52086e-07	0.00412	9.56221e-07	0.00412	1.16467e-06	0.00412
2.96092e-10	0.0051	1.43761e-07	0.0051	4.31461e-07	0.00511	6.90213e-07	0.00512	9.36969e-07	0.00512	1.1952e-06	0.00511	1.44914e-06	0.00512
4.42238e-10	0.0061	1.74111e-07	0.0061	5.15529e-07	0.00611	8.24525e-07	0.00611	1.12383e-06	0.00611	1.42919e-06	0.00611	1.73158e-06	0.00612
6.66902e-10	0.00711	2.05155e-07	0.0071	6.00067e-07	0.00711	9.5956e-07	0.00712	1.30819e-06	0.00711	1.66104e-06	0.00712	2.01456e-06	0.00712
9.5649e-10	0.00811	2.36569e-07	0.00811	6.84002e-07	0.00811	1.09648e-06	0.00811	1.49103e-06	0.00812	1.89402e-06	0.00812	2.29684e-06	0.00812
1.33633e-09	0.0091	2.68182e-07	0.00911	7.67655e-07	0.00911	1.23046e-06	0.00911	1.67413e-06	0.00911	2.125e-06	0.00912	2.57597e-06	0.00912
1.81299e-09	0.0101	3.00359e-07	0.01011	8.51417e-07	0.01012	1.36371e-06	0.01011	1.85587e-06	0.01012	2.35737e-06	0.01012	2.8563e-06	0.01012

## Sheet: Figure 4c
Vbg (V)	Rc (Ohm μm)	R4p (Ohm μm)	R2p (Ohm μm)
0	174.632	676.911	1026.18
1	169.443	655.62	994.506
2	166.577	635.41	968.565
3	164.397	616.723	945.517
4	160.03	599.718	919.779
5	157.305	583.578	898.188
6	153.449	568.377	875.275
7	148.734	553.878	851.347
8	144.805	539.251	828.861
9	140.751	526.413	807.915
10	138.766	514.458	791.99
11	135.441	503.164	774.046
12	131.696	492.837	756.228
13	129.095	482.384	740.575
14	126.474	472.35	725.299
15	123.304	462.437	709.046
16	120.524	452.967	694.015
17	118.524	443.911	680.96
18	116.152	435.947	668.25
19	113.546	428.062	655.155
20	109.624	420.786	640.035
21	109.541	413.392	632.474
22	107.692	407.695	623.079
23	105.756	401.754	613.266
24	104.862	395.453	605.176
25	103.889	388.718	596.497
26	102.994	381.925	587.914
27	103.561	374.356	581.478
28	104.508	366.619	575.635
29	105.849	357.921	569.619
30	107.348	348.805	563.5
31	107.835	339.41	555.079
32	109.356	330.262	548.974
33	110.803	321.315	542.921
34	112.011	313.146	537.168
35	114.028	305.284	533.34
36	114.407	298.847	527.662
37	114.025	292.711	520.762
38	112.793	286.988	512.575
39	112.405	281.342	506.151
40	111.384	276.491	499.26
41	110.071	271.59	491.733
42	109.008	266.787	484.803
43	107.57	262.888	478.027
44	106.471	258.785	471.727
45	105.48	254.607	465.567
46	105.087	250.945	461.118
47	104.209	247.616	456.034
48	103.965	244.115	452.045
49	103.187	240.832	447.206
50	102.694	237.486	442.874
51	101.793	234.122	437.708
52	100.839	231.218	432.896
53	99.5681	228.256	427.393
54	98.2567	226.141	422.654
55	97.1653	223.727	418.058
56	95.9491	220.939	412.837
57	95.3401	218.244	408.924
58	94.9198	215.194	405.034
59	93.8779	212.937	400.692
60	93.1715	210.306	396.648
61	92.4917	208.18	393.164
62	92.499	206.031	391.029
63	91.6439	203.423	386.711
64	90.9942	200.864	382.853
65	91.0482	197.636	379.732
66	90.93	194.836	376.696
67	90.3863	192.35	373.123
68	89.7627	190.033	369.558
69	90.1025	187.174	367.379
70	89.7075	184.664	364.079

## Sheet: Figure 4d
T (K)	μFE (cm2/Vs)		Vbg (V)	σ (S) at 2K	σ (S) at 10K	σ (S) at 20K	σ (S) at 30K	σ (S) at 40K	σ (S) at 50K	σ (S) at 60K	σ (S) at 80K	σ (S) at 100K	σ (S) at 140K	σ (S) at 200K	σ (S) at 300K
2	23748		-20	0	0	0	0	0	0	0	0	0	0	0	0
10	22499		-19.6667	0	0	0	0	0	0	0	0	0	0	0	0
20	19582		-19.3333	0	0	0	0	0	0	0	0	0	0	0	0
30	14999		-19	0	0	0	0	0	0	0	0	0	0	0	0
40	11666		-18.6667	0	0	0	0	0	0	0	0	0	0	0	0
60	7777		-18.3333	0	0	0	0	0	0	0	0	0	0	0	0
80	6250		-18	0	0	0	0	0	0	0	0	0	0	0	0
100	4722		-17.6667	0	0	0	0	0	0	0	0	0	0	0	0
140	2500		-17.3333	0	0	0	0	0	0	0	0	0	0	0	0
200	1111		-17	0	0	0	0	0	0	0	0	0	0	0	0
300	556		-16.6667	0	0	0	0	0	0	0	0	0	0	0	0
			-16.3333	0	0	0	0	0	0	0	0	0	0	0	0
			-16	0	0	0	0	0	0	0	0	0	0	2.43499e-06	0
			-15.6667	0	0	0	0	0	0	0	0	0	1.55404e-06	6.83287e-06	5.81569e-07
			-15.3333	0	0	0	0	0	0	0	0	1.42004e-06	7.2845e-06	1.12499e-05	6.56109e-07
			-15	0	0	0	0	0	0	0	3.67151e-06	8.08108e-06	1.51599e-05	1.56864e-05	9.84625e-07
			-14.6667	0	0	0	0	0	3.68602e-06	4.73429e-06	1.33641e-05	1.90955e-05	2.468e-05	2.06299e-05	1.32765e-06
			-14.3333	0	6.49017e-07	7.63096e-06	4.07777e-06	9.56893e-06	1.60711e-05	1.73821e-05	2.73062e-05	3.21334e-05	3.42794e-05	2.55933e-05	2.97022e-06
			-14	0	5.18211e-06	1.64503e-05	1.63217e-05	2.51484e-05	3.43209e-05	3.36335e-05	4.36933e-05	4.57831e-05	4.39708e-05	3.0078e-05	4.31533e-06
			-13.6667	2.56833e-06	1.16785e-05	3.35028e-05	3.7323e-05	4.67322e-05	5.42611e-05	5.03337e-05	6.11669e-05	5.95769e-05	5.31973e-05	3.50797e-05	5.59754e-06
			-13.3333	4.86844e-06	2.09129e-05	4.5866e-05	6.41767e-05	7.02838e-05	7.49686e-05	6.83098e-05	7.8317e-05	7.35101e-05	6.2501e-05	4.00871e-05	6.63609e-06
			-13	8.87673e-06	2.95547e-05	6.05799e-05	8.92833e-05	9.27709e-05	9.4156e-05	8.51538e-05	9.51627e-05	8.76017e-05	7.24047e-05	4.4615e-05	7.61655e-06
			-12.6667	1.44611e-05	3.90705e-05	7.58719e-05	0.000113817	0.00011475	0.000112299	0.000100897	0.00011169	0.000101333	8.1311e-05	4.91491e-05	8.54218e-06
			-12.3333	2.75932e-05	5.55115e-05	9.58901e-05	0.000140666	0.00013667	0.000130308	0.000116728	0.000128347	0.000115248	9.0793e-05	5.41841e-05	9.39747e-06
			-12	4.77959e-05	8.1382e-05	0.000123539	0.000165765	0.000158609	0.000149105	0.000133054	0.000144699	0.000129317	0.000100344	5.87123e-05	1.02406e-05
			-11.6667	7.20347e-05	0.000113378	0.000153542	0.000191405	0.000179989	0.000166851	0.000149465	0.000161146	0.000142991	0.000109354	6.32489e-05	1.10979e-05
			-11.3333	0.000100893	0.000144502	0.000179387	0.000216404	0.000201375	0.000184974	0.000165556	0.000177768	0.000156808	0.000118964	6.82543e-05	1.19126e-05
			-11	0.000144427	0.000183566	0.000209971	0.000244296	0.000224278	0.000203796	0.000182564	0.000194952	0.000170771	0.00012806	7.2765e-05	1.26903e-05
			-10.6667	0.000177736	0.000222337	0.00024232	0.000274495	0.000248615	0.000222995	0.000200101	0.000211794	0.000184812	0.000137096	7.77349e-05	1.35353e-05
			-10.3333	0.000222172	0.000266375	0.000278724	0.000306415	0.000273423	0.000242471	0.000217298	0.000228734	0.000198481	0.000146718	8.26866e-05	1.43664e-05
			-10	0.000275905	0.000313867	0.000315631	0.000336415	0.000298204	0.000261417	0.000234625	0.000245278	0.000212717	0.000155765	8.71219e-05	1.52081e-05
			-9.66667	0.000331429	0.000361627	0.000351919	0.000367024	0.00032196	0.000280285	0.000251605	0.00026185	0.000226998	0.000164808	9.19977e-05	1.60586e-05
			-9.33333	0.000387418	0.000412643	0.000389349	0.000397335	0.000346188	0.000298937	0.0002695	0.00027849	0.000241399	0.000174286	9.63305e-05	1.6904e-05
			-9	0.000444652	0.000460804	0.000427921	0.000428821	0.000371388	0.000317951	0.000287035	0.000295677	0.000255775	0.000183186	0.000101109	1.77325e-05
			-8.66667	0.000504156	0.000512993	0.000469187	0.000461877	0.000396904	0.000337762	0.00030544	0.000312859	0.000269683	0.000191975	0.000105316	1.8538e-05
			-8.33333	0.000568392	0.000572122	0.000512139	0.000495214	0.000423451	0.000357396	0.000323523	0.000330076	0.000284568	0.000200678	0.000109485	1.93666e-05
			-8	0.000627575	0.000624137	0.000553725	0.000528436	0.00044888	0.00037647	0.000342058	0.00034725	0.000298434	0.000208776	0.000113568	2.02135e-05
			-7.66667	0.000686023	0.000678651	0.000599313	0.000563031	0.000475661	0.000396281	0.000360565	0.000364366	0.000312718	0.000217233	0.000117094	2.10255e-05
			-7.33333	0.000748708	0.000736368	0.000644521	0.000598756	0.000502383	0.000415968	0.000379206	0.000380905	0.000326474	0.000225021	0.000121062	2.19207e-05
			-7	0.000814323	0.000793645	0.00069134	0.000633938	0.000529941	0.000435954	0.000398159	0.000397921	0.000340016	0.000232635	0.000124401	2.27884e-05
			-6.66667	0.000874079	0.000849292	0.000736535	0.000669368	0.000557219	0.000455673	0.000417174	0.000413746	0.000353591	0.00024016	0.000128194	2.36105e-05
			-6.33333	0.00093521	0.000904317	0.000783294	0.000705023	0.000584905	0.0004754	0.000435704	0.000429935	0.000366382	0.000247492	0.000131402	2.44258e-05
			-6	0.000994979	0.000958903	0.000829873	0.000741036	0.000611887	0.000494849	0.000454215	0.000445469	0.000378506	0.000254619	0.000134983	2.52615e-05
			-5.66667	0.00105	0.00101	0.000875704	0.000776507	0.000639527	0.000514246	0.000472697	0.000460831	0.000390928	0.000261045	0.000138024	2.6072e-05
			-5.33333	0.00111	0.00107	0.000923407	0.000812529	0.000667039	0.000533769	0.000491489	0.000476004	0.000402651	0.00026779	0.000140957	2.68928e-05
			-5	0.00118	0.00112	0.000971994	0.000848662	0.000694675	0.000553148	0.000509388	0.000490877	0.000414107	0.000273825	0.000143804	2.77592e-05
			-4.66667	0.00124	0.00118	0.00102	0.000885444	0.000722164	0.000572394	0.000527145	0.000505121	0.000425444	0.000280216	0.000146563	2.85778e-05
			-4.33333	0.0013	0.00123	0.00107	0.000921173	0.000749244	0.000590995	0.000544745	0.000519531	0.000436401	0.00028531	0.000149696	2.94124e-05
			-4	0.00136	0.00128	0.00112	0.000956947	0.000776994	0.000609776	0.000563097	0.000533787	0.000447216	0.000291799	0.000152707	3.02116e-05
			-3.66667	0.00141	0.00134	0.00116	0.000991785	0.00080395	0.000625951	0.000581347	0.000547277	0.000457097	0.000297046	0.000156103	3.10029e-05
			-3.33333	0.00147	0.00139	0.00121	0.00103	0.00083091	0.000646504	0.000600241	0.000560393	0.000466729	0.000301013	0.000152602	3.18198e-05
			-3	0.00152	0.00145	0.00126	0.00106	0.000859623	0.00067043	0.000616782	0.000580115	0.000482843	0.000309062	0.000159385	3.26595e-05
			-2.66667	0.00158	0.0015	0.0013	0.0011	0.000887135	0.000689953	0.000634681	0.000594988	0.000494299	0.000315071	0.000162058	3.33569e-05
			-2.33333	0.00164	0.00155	0.00135	0.00114	0.000914647	0.000709476	0.00065258	0.000609861	0.000505755	0.000321079	0.000164731	3.42122e-05
			-2	0.00169	0.00161	0.0014	0.00117	0.000942159	0.000728999	0.000670479	0.000624734	0.000517211	0.000327088	0.000167404	3.49763e-05
			-1.66667	0.00175	0.00166	0.00145	0.00121	0.000969671	0.000748522	0.000688378	0.000639607	0.000528667	0.000333096	0.000170077	3.57778e-05
			-1.33333	0.00181	0.00172	0.00149	0.00124	0.000997183	0.000768045	0.000706277	0.00065448	0.000540123	0.000339105	0.00017275	3.66194e-05
			-1	0.00186	0.00177	0.00154	0.00128	0.00102	0.000787568	0.000724176	0.000669353	0.000551579	0.000345113	0.000175423	3.73597e-05
			-0.66667	0.00192	0.00182	0.00159	0.00132	0.00105	0.000807091	0.000742075	0.000684226	0.000563035	0.000351121	0.000178096	3.81125e-05
			-0.33333	0.00198	0.00188	0.00163	0.00135	0.00108	0.000826614	0.000759974	0.000699099	0.000574491	0.00035713	0.000180768	3.8886e-05
			0	0.00204	0.00193	0.00168	0.00139	0.00111	0.000846137	0.000777873	0.000713972	0.000585947	0.000363138	0.000183441	3.96924e-05
			0.33333	0.00209	0.00199	0.00173	0.00142	0.00113	0.00086566	0.000795772	0.000728845	0.000597403	0.000369147	0.000186114	4.04633e-05
			0.66667	0.00215	0.00204	0.00177	0.00146	0.00116	0.000885183	0.000813671	0.000743718	0.000608859	0.000375155	0.000188787	4.12422e-05
			1	0.00221	0.00209	0.00182	0.0015	0.00119	0.000904706	0.00083157	0.000758591	0.000620315	0.000381164	0.00019146	4.19977e-05
			1.33333	0.00226	0.00215	0.00187	0.00153	0.00122	0.000924229	0.000849469	0.000773464	0.000631771	0.000387172	0.000194133	4.27597e-05
			1.66667	0.00232	0.0022	0.00192	0.00157	0.00124	0.000943752	0.000867368	0.000788337	0.000643227	0.000393181	0.000196806	4.34923e-05
			2	0.00238	0.00226	0.00196	0.00161	0.00127	0.000963275	0.000885267	0.00080321	0.000654683	0.000399189	0.000199479	4.42557e-05
			2.33333	0.00243	0.00231	0.00201	0.00164	0.0013	0.000982798	0.000903166	0.000818083	0.000666139	0.000405198	0.000202152	4.50635e-05
			2.66667	0.00249	0.00236	0.00206	0.00168	0.00133	0.001	0.000921065	0.000832956	0.000677595	0.000411206	0.000204825	4.57499e-05
			3	0.00255	0.00242	0.0021	0.00171	0.00135	0.00102	0.000938964	0.000847829	0.000689051	0.000417215	0.000207498	4.64743e-05
			3.33333	0.00261	0.00247	0.00215	0.00175	0.00138	0.00104	0.000956863	0.000862702	0.000700507	0.000423223	0.000210171	4.77564e-05
			3.66667	0.00266	0.00253	0.0022	0.00179	0.00141	0.00106	0.000974762	0.000877575	0.000711963	0.000429232	0.000212843	4.85628e-05
			4	0.00272	0.00258	0.00224	0.00182	0.00144	0.00108	0.000992661	0.000892448	0.000723419	0.00043524	0.000215516	4.93692e-05
			4.33333	0.00278	0.00263	0.00229	0.00186	0.00146	0.0011	0.00101	0.000907321	0.000734875	0.000441249	0.000218189	5.01756e-05
			4.66667	0.00283	0.00269	0.00234	0.00189	0.00149	0.00112	0.00103	0.000922194	0.000746331	0.000447257	0.000220862	5.0982e-05
			5	0.00289	0.00274	0.00239	0.00193	0.00152	0.00114	0.00105	0.000937067	0.000757787	0.000453266	0.000223535	5.17884e-05
			5.33333	0.00295	0.0028	0.00243	0.00197	0.00155	0.00116	0.00106	0.00095194	0.000769243	0.000459274	0.000226208	5.25948e-05
			5.66667	0.003	0.00285	0.00248	0.002	0.00157	0.00118	0.00108	0.000966813	0.000780699	0.000465283	0.000228881	5.34012e-05
			6	0.00306	0.00291	0.00253	0.00204	0.0016	0.0012	0.0011	0.000981686	0.000792155	0.000471291	0.000231554	5.42076e-05
			6.33333	0.00312	0.00296	0.00257	0.00207	0.00163	0.00122	0.00112	0.000996559	0.000803611	0.0004773	0.000234227	5.5014e-05
			6.66667	0.00318	0.00301	0.00262	0.00211	0.00166	0.00124	0.00114	0.00101	0.000815067	0.000483308	0.0002369	5.58204e-05
			7	0.00323	0.00307	0.00267	0.00215	0.00168	0.00126	0.00115	0.00103	0.000826523	0.000489316	0.000239573	6.18595e-05
			7.33333	0.00329	0.00312	0.00271	0.00218	0.00171	0.00128	0.00117	0.00104	0.000837979	0.000495325	0.000242246	6.31416e-05
			7.66667	0.00335	0.00318	0.00276	0.00222	0.00174	0.0013	0.00119	0.00106	0.000849435	0.000501333	0.000244918	6.44237e-05
			8	0.0034	0.00323	0.00281	0.00225	0.00177	0.00131	0.00121	0.00107	0.000860891	0.000507342	0.000247591	6.57058e-05
			8.33333	0.00346	0.00328	0.00286	0.00229	0.0018	0.00133	0.00123	0.00109	0.000872347	0.00051335	0.000250264	6.69879e-05
			8.66667	0.00352	0.00334	0.0029	0.00233	0.00182	0.00135	0.00124	0.0011	0.000883803	0.000519359	0.000252937	6.827e-05
			9	0.00357	0.00339	0.00295	0.00236	0.00185	0.00137	0.00126	0.00112	0.000895259	0.000525367	0.00025561	6.95521e-05
			9.33333	0.00363	0.00345	0.003	0.0024	0.00188	0.00139	0.00128	0.00113	0.000906715	0.000531376	0.000258283	7.08342e-05
			9.66667	0.00369	0.0035	0.00304	0.00243	0.00191	0.00141	0.0013	0.00115	0.000918171	0.000537384	0.000260956	7.21163e-05
			10	0.00375	0.00355	0.00309	0.00247	0.00193	0.00143	0.00131	0.00116	0.000929627	0.000543393	0.000263629	7.33984e-05
			10.3333	0.0038	0.00361	0.00314	0.00251	0.00196	0.00145	0.00133	0.00118	0.000941083	0.000549401	0.000266302	7.46805e-05
			10.6667	0.00386	0.00366	0.00318	0.00254	0.00199	0.00147	0.00135	0.00119	0.000952539	0.00055541	0.000268975	7.59626e-05
			11	0.00392	0.00372	0.00323	0.00258	0.00202	0.00149	0.00137	0.0012	0.000963995	0.000561418	0.000271648	7.72447e-05
			11.3333	0.00397	0.00377	0.00328	0.00261	0.00204	0.00151	0.00139	0.00122	0.000975451	0.000567427	0.00027432	7.85268e-05
			11.6667	0.00403	0.00382	0.00333	0.00265	0.00207	0.00153	0.0014	0.00123	0.000986907	0.000573435	0.000276993	7.98089e-05
			12	0.00409	0.00388	0.00337	0.00269	0.0021	0.00155	0.00142	0.00125	0.000998363	0.000579444	0.000279666	8.1091e-05
			12.3333	0.00414	0.00393	0.00342	0.00272	0.00213	0.00157	0.00144	0.00126	0.00101	0.000585452	0.000282339	8.23731e-05
			12.6667	0.0042	0.00399	0.00347	0.00276	0.00215	0.00159	0.00146	0.00128	0.00102	0.000591461	0.000285012	8.36552e-05
			13	0.00426	0.00404	0.00351	0.00279	0.00218	0.00161	0.00148	0.00129	0.00103	0.000597469	0.000287685	8.49373e-05
			13.3333	0.00432	0.00409	0.00356	0.00283	0.00221	0.00163	0.00149	0.00131	0.00104	0.000603478	0.000290358	8.62194e-05
			13.6667	0.00437	0.00415	0.00361	0.00287	0.00224	0.00165	0.00151	0.00132	0.00106	0.000609486	0.000293031	8.75015e-05
			14	0.00443	0.0042	0.00365	0.0029	0.00226	0.00167	0.00153	0.00134	0.00107	0.000615495	0.000295704	8.87836e-05
			14.3333	0.00449	0.00426	0.0037	0.00294	0.00229	0.00169	0.00155	0.00135	0.00108	0.000621503	0.000298377	9.00657e-05
			14.6667	0.00454	0.00431	0.00375	0.00297	0.00232	0.00171	0.00157	0.00137	0.00109	0.000627512	0.00030105	9.13478e-05
			15	0.0046	0.00436	0.0038	0.00301	0.00235	0.00172	0.00158	0.00138	0.0011	0.00063352	0.000303723	9.26299e-05
			15.3333	0.00466	0.00442	0.00384	0.00305	0.00237	0.00174	0.0016	0.0014	0.00111	0.000639528	0.000306395	9.3912e-05
			15.6667	0.00471	0.00447	0.00389	0.00308	0.0024	0.00176	0.00162	0.00141	0.00112	0.000645537	0.000309068	9.51941e-05
			16	0.00477	0.00453	0.00394	0.00312	0.00243	0.00178	0.00164	0.00143	0.00114	0.000651545	0.000311741	9.64762e-05
			16.3333	0.00483	0.00458	0.00398	0.00315	0.00246	0.0018	0.00165	0.00144	0.00115	0.000657554	0.000314414	9.77583e-05
			16.6667	0.00489	0.00463	0.00403	0.00319	0.00248	0.00182	0.00167	0.00146	0.00116	0.000663562	0.000317087	9.90404e-05
			17	0.00494	0.00469	0.00408	0.00323	0.00251	0.00184	0.00169	0.00147	0.00117	0.000669571	0.00031976	0.000100323
			17.3333	0.005	0.00474	0.00412	0.00326	0.00254	0.00186	0.00171	0.00149	0.00118	0.000675579	0.000322433	0.000101605
			17.6667	0.00506	0.0048	0.00417	0.0033	0.00257	0.00188	0.00173	0.0015	0.00119	0.000681588	0.000325106	0.000102887
			18	0.00511	0.00485	0.00422	0.00333	0.00259	0.0019	0.00174	0.00152	0.0012	0.000687596	0.000327779	0.000104169
			18.3333	0.00517	0.0049	0.00427	0.00337	0.00262	0.00192	0.00176	0.00153	0.00122	0.000693605	0.000330452	0.000105451
			18.6667	0.00523	0.00496	0.00431	0.00341	0.00265	0.00194	0.00178	0.00155	0.00123	0.000699613	0.000333125	0.000106733
			19	0.00528	0.00501	0.00436	0.00344	0.00268	0.00196	0.0018	0.00156	0.00124	0.000705622	0.000335798	0.000108015
			19.3333	0.00534	0.00507	0.00441	0.00348	0.0027	0.00198	0.00182	0.00158	0.00125	0.00071163	0.00033847	0.000109297
			19.6667	0.0054	0.00512	0.00445	0.00351	0.00273	0.002	0.00183	0.00159	0.00126	0.000717639	0.000341143	0.000110579
			20	0.00546	0.00517	0.0045	0.00355	0.00276	0.00202	0.00185	0.00161	0.00127	0.000723647	0.000343816	0.000111861
			20.3333	0.00551	0.00523	0.00455	0.00359	0.00279	0.00204	0.00187	0.00162	0.00128	0.000729656	0.000346489	0.000113144
			20.6667	0.00557	0.00528	0.00459	0.00362	0.00281	0.00206	0.00189	0.00164	0.0013	0.000735664	0.000349162	0.000114426
			21	0.00563	0.00534	0.00464	0.00366	0.00284	0.00208	0.00191	0.00165	0.00131	0.000741673	0.000351835	0.000115708
			21.3333	0.00568	0.00539	0.00469	0.00369	0.00287	0.0021	0.00192	0.00167	0.00132	0.000747681	0.000354508	0.00011699
			21.6667	0.00574	0.00545	0.00474	0.00373	0.0029	0.00212	0.00194	0.00168	0.00133	0.00075369	0.000357181	0.000118272
			22	0.0058	0.0055	0.00478	0.00377	0.00292	0.00213	0.00196	0.0017	0.00134	0.000759698	0.000359854	0.000119554
			22.3333	0.00585	0.00555	0.00483	0.0038	0.00295	0.00215	0.00198	0.00171	0.00135	0.000765707	0.000362527	0.000120836
			22.6667	0.00591	0.00561	0.00488	0.00384	0.00298	0.00217	0.002	0.00173	0.00136	0.000771715	0.0003652	0.000122118
			23	0.00597	0.00566	0.00492	0.00387	0.00301	0.00219	0.00201	0.00174	0.00138	0.000777723	0.000367873	0.0001234
			23.3333	0.00603	0.00572	0.00497	0.00391	0.00303	0.00221	0.00203	0.00176	0.00139	0.000783732	0.000370545	0.000124682
			23.6667	0.00608	0.00577	0.00502	0.00395	0.00306	0.00223	0.00205	0.00177	0.0014	0.00078974	0.000373218	0.000125965
			24	0.00614	0.00582	0.00506	0.00398	0.00309	0.00225	0.00207	0.00178	0.00141	0.000795749	0.000375891	0.000127247
			24.3333	0.0062	0.00588	0.00511	0.00402	0.00312	0.00227	0.00208	0.0018	0.00142	0.000801757	0.000378564	0.000128529
			24.6667	0.00625	0.00593	0.00516	0.00405	0.00314	0.00229	0.0021	0.00181	0.00143	0.000807766	0.000381237	0.000129811
			25	0.00631	0.00599	0.00521	0.00409	0.00317	0.00231	0.00212	0.00183	0.00145	0.000813774	0.00038391	0.000131093
			25.3333	0.00637	0.00604	0.00525	0.00413	0.0032	0.00233	0.00214	0.00184	0.00146	0.000819783	0.000386583	0.000132375
			25.6667	0.00642	0.00609	0.0053	0.00416	0.00323	0.00235	0.00216	0.00186	0.00147	0.000825791	0.000389256	0.000133657
			26	0.00648	0.00615	0.00535	0.0042	0.00325	0.00237	0.00217	0.00187	0.00148	0.0008318	0.000391929	0.000134939
			26.3333	0.00654	0.0062	0.00539	0.00423	0.00328	0.00239	0.00219	0.00189	0.00149	0.000837808	0.000394602	0.000136221
			26.6667	0.0066	0.00626	0.00544	0.00427	0.00331	0.00241	0.00221	0.0019	0.0015	0.000843817	0.000397275	0.000137503
			27	0.00665	0.00631	0.00549	0.00431	0.00334	0.00243	0.00223	0.00192	0.00151	0.000849825	0.000399947	0.000138786
			27.3333	0.00671	0.00636	0.00553	0.00434	0.00336	0.00245	0.00225	0.00193	0.00153	0.000855834	0.00040262	0.000140068
			27.6667	0.00677	0.00642	0.00558	0.00438	0.00339	0.00247	0.00226	0.00195	0.00154	0.000861842	0.000405293	0.00014135
			28	0.00682	0.00647	0.00563	0.00441	0.00342	0.00249	0.00228	0.00196	0.00155	0.000867851	0.000407966	0.000142632
			28.3333	0.00688	0.00653	0.00568	0.00445	0.00345	0.00251	0.0023	0.00198	0.00156	0.000873859	0.000410639	0.000143914
			28.6667	0.00694	0.00658	0.00572	0.00449	0.00347	0.00253	0.00232	0.00199	0.00157	0.000879868	0.000413312	0.000145196
			29	0.00699	0.00663	0.00577	0.00452	0.0035	0.00254	0.00234	0.00201	0.00158	0.000885876	0.000415985	0.000146478
			29.3333	0.00705	0.00669	0.00582	0.00456	0.00353	0.00256	0.00235	0.00202	0.00159	0.000891885	0.000418658	0.00014776
			29.6667	0.00711	0.00674	0.00586	0.00459	0.00356	0.00258	0.00237	0.00204	0.00161	0.000897893	0.000421331	0.000149042
			30	0.00717	0.0068	0.00591	0.00463	0.00358	0.0026	0.00239	0.00205	0.00162	0.000903902	0.000424004	0.000150324
			30.3333	0.00722	0.00685	0.00596	0.00467	0.00361	0.00262	0.00241	0.00207	0.00163	0.00090991	0.000426677	0.000151607
			30.6667	0.00728	0.0069	0.006	0.0047	0.00364	0.00264	0.00242	0.00208	0.00164	0.000915918	0.00042935	0.000152889
			31	0.00734	0.00696	0.00605	0.00474	0.00367	0.00266	0.00244	0.0021	0.00165	0.000921927	0.000432022	0.000154171
			31.3333	0.00739	0.00701	0.0061	0.00477	0.00369	0.00268	0.00246	0.00211	0.00166	0.000927935	0.000434695	0.000155453
			31.6667	0.00745	0.00707	0.00615	0.00481	0.00372	0.0027	0.00248	0.00213	0.00167	0.000933944	0.000437368	0.000156735
			32	0.00751	0.00712	0.00619	0.00485	0.00375	0.00272	0.0025	0.00214	0.00169	0.000939952	0.000440041	0.000158017
			32.3333	0.00756	0.00717	0.00624	0.00488	0.00378	0.00274	0.00251	0.00216	0.0017	0.000945961	0.000442714	0.000159299
			32.6667	0.00762	0.00723	0.00629	0.00492	0.0038	0.00276	0.00253	0.00217	0.00171	0.000951969	0.000445387	0.000160581
			33	0.00768	0.00728	0.00633	0.00496	0.00383	0.00278	0.00255	0.00219	0.00172	0.000957978	0.00044806	0.000161863
			33.3333	0.00774	0.00734	0.00638	0.00499	0.00386	0.0028	0.00257	0.0022	0.00173	0.000963986	0.000450733	0.000163145
			33.6667	0.00779	0.00739	0.00643	0.00503	0.00389	0.00282	0.00259	0.00222	0.00174	0.000969995	0.000453406	0.000164428
			34	0.00785	0.00744	0.00647	0.00506	0.00391	0.00284	0.0026	0.00223	0.00175	0.000976003	0.000456079	0.00016571
			34.3333	0.00791	0.0075	0.00652	0.0051	0.00394	0.00286	0.00262	0.00225	0.00177	0.000982012	0.000458752	0.000166992
			34.6667	0.00796	0.00755	0.00657	0.00514	0.00397	0.00288	0.00264	0.00226	0.00178	0.00098802	0.000461425	0.000168274
			35	0.00802	0.00761	0.00662	0.00517	0.004	0.0029	0.00266	0.00228	0.00179	0.000994029	0.000464097	0.000169556
			35.3333	0.00808	0.00766	0.00666	0.00521	0.00402	0.00292	0.00268	0.00229	0.0018	0.001	0.00046677	0.000170838
			35.6667	0.00813	0.00772	0.00671	0.00524	0.00405	0.00294	0.00269	0.00231	0.00181	0.00101	0.000469443	0.00017212
			36	0.00819	0.00777	0.00676	0.00528	0.00408	0.00295	0.00271	0.00232	0.00182	0.00101	0.000472116	0.000173402
			36.3333	0.00825	0.00782	0.0068	0.00532	0.00411	0.00297	0.00273	0.00234	0.00183	0.00102	0.000474789	0.000174684
			36.6667	0.00831	0.00788	0.00685	0.00535	0.00413	0.00299	0.00275	0.00235	0.00185	0.00102	0.000477462	0.000175966
			37	0.00836	0.00793	0.0069	0.00539	0.00416	0.00301	0.00276	0.00236	0.00186	0.00103	0.000480135	0.000177249
			37.3333	0.00842	0.00799	0.00694	0.00542	0.00419	0.00303	0.00278	0.00238	0.00187	0.00104	0.000482808	0.000178531
			37.6667	0.00848	0.00804	0.00699	0.00546	0.00422	0.00305	0.0028	0.00239	0.00188	0.00104	0.000485481	0.000179813
			38	0.00853	0.00809	0.00704	0.0055	0.00424	0.00307	0.00282	0.00241	0.00189	0.00105	0.000488154	0.000181095
			38.3333	0.00859	0.00815	0.00709	0.00553	0.00427	0.00309	0.00284	0.00242	0.0019	0.00105	0.000490827	0.000182377
			38.6667	0.00865	0.0082	0.00713	0.00557	0.0043	0.00311	0.00285	0.00244	0.00191	0.00106	0.0004935	0.000183659
			39	0.0087	0.00826	0.00718	0.0056	0.00433	0.00313	0.00287	0.00245	0.00193	0.00107	0.000496172	0.000184941
			39.3333	0.00876	0.00831	0.00723	0.00564	0.00435	0.00315	0.00289	0.00247	0.00194	0.00107	0.000498845	0.000186223
			39.6667	0.00882	0.00836	0.00727	0.00568	0.00438	0.00317	0.00291	0.00248	0.00195	0.00108	0.000501518	0.000187505
			40	0.00888	0.00842	0.00732	0.00571	0.00441	0.00319	0.00293	0.0025	0.00196	0.00108	0.000504191	0.000188787
			40.3333	0.00893	0.00847	0.00737	0.00575	0.00444	0.00321	0.00294	0.00251	0.00197	0.00109	0.000506864	0.00019007
			40.6667	0.00899	0.00853	0.00741	0.00578	0.00446	0.00323	0.00296	0.00253	0.00198	0.0011	0.000509537	0.000191352
			41	0.00905	0.00858	0.00746	0.00582	0.00449	0.00325	0.00298	0.00254	0.002	0.0011	0.00051221	0.000192634
			41.3333	0.0091	0.00863	0.00751	0.00586	0.00452	0.00327	0.003	0.00256	0.00201	0.00111	0.000514883	0.000193916
			41.6667	0.00916	0.00869	0.00756	0.00589	0.00455	0.00329	0.00302	0.00257	0.00202	0.00111	0.000517556	0.000195198
			42	0.00922	0.00874	0.0076	0.00593	0.00457	0.00331	0.00303	0.00259	0.00203	0.00112	0.000520229	0.00019648
			42.3333	0.00927	0.0088	0.00765	0.00596	0.0046	0.00333	0.00305	0.0026	0.00204	0.00113	0.000522902	0.000197762
			42.6667	0.00933	0.00885	0.0077	0.006	0.00463	0.00335	0.00307	0.00262	0.00205	0.00113	0.000525575	0.000199044
			43	0.00939	0.0089	0.00774	0.00604	0.00466	0.00336	0.00309	0.00263	0.00206	0.00114	0.000528247	0.000200326
			43.3333	0.00945	0.00896	0.00779	0.00607	0.00468	0.00338	0.0031	0.00265	0.00208	0.00114	0.00053092	0.000201608
			43.6667	0.0095	0.00901	0.00784	0.00611	0.00471	0.0034	0.00312	0.00266	0.00209	0.00115	0.000533593	0.000202891
			44	0.00956	0.00907	0.00788	0.00614	0.00474	0.00342	0.00314	0.00268	0.0021	0.00116	0.000536266	0.000204173
			44.3333	0.00962	0.00912	0.00793	0.00618	0.00477	0.00344	0.00316	0.00269	0.00211	0.00116	0.000538939	0.000205455
			44.6667	0.00967	0.00917	0.00798	0.00622	0.00479	0.00346	0.00318	0.00271	0.00212	0.00117	0.000541612	0.000206737
			45	0.00973	0.00923	0.00803	0.00625	0.00482	0.00348	0.00319	0.00272	0.00213	0.00117	0.000544285	0.000208019
			45.3333	0.00979	0.00928	0.00807	0.00629	0.00485	0.0035	0.00321	0.00274	0.00214	0.00118	0.000546958	0.000209301
			45.6667	0.00984	0.00934	0.00812	0.00632	0.00488	0.00352	0.00323	0.00275	0.00216	0.00119	0.000549631	0.000210583
			46	0.0099	0.00939	0.00817	0.00636	0.0049	0.00354	0.00325	0.00277	0.00217	0.00119	0.000552304	0.000211865
			46.3333	0.00996	0.00944	0.00821	0.0064	0.00493	0.00356	0.00327	0.00278	0.00218	0.0012	0.000554977	0.000213147
			46.6667	0.01002	0.0095	0.00826	0.00643	0.00496	0.00358	0.00328	0.0028	0.00219	0.0012	0.000557649	0.000214429
			47	0.01007	0.00955	0.00831	0.00647	0.00499	0.0036	0.0033	0.00281	0.0022	0.00121	0.000560322	0.000215712
			47.3333	0.01013	0.00961	0.00835	0.0065	0.00501	0.00362	0.00332	0.00283	0.00221	0.00122	0.000562995	0.000216994
			47.6667	0.01019	0.00966	0.0084	0.00654	0.00504	0.00364	0.00334	0.00284	0.00222	0.00122	0.000565668	0.000218276
			48	0.01024	0.00971	0.00845	0.00658	0.00507	0.00366	0.00336	0.00286	0.00224	0.00123	0.000568341	0.000219558
			48.3333	0.0103	0.00977	0.0085	0.00661	0.0051	0.00368	0.00337	0.00287	0.00225	0.00123	0.000571014	0.00022084
			48.6667	0.01036	0.00982	0.00854	0.00665	0.00512	0.0037	0.00339	0.00289	0.00226	0.00124	0.000573687	0.000222122
			49	0.01041	0.00988	0.00859	0.00668	0.00515	0.00372	0.00341	0.0029	0.00227	0.00125	0.00057636	0.000223404
			49.3333	0.01047	0.00993	0.00864	0.00672	0.00518	0.00374	0.00343	0.00292	0.00228	0.00125	0.000579033	0.000224686
			49.6667	0.01053	0.00999	0.00868	0.00676	0.00521	0.00376	0.00344	0.00293	0.00229	0.00126	0.000581706	0.000225968
			50	0.01059	0.01004	0.00873	0.00679	0.00523	0.00377	0.00346	0.00294	0.0023	0.00126	0.000584379	0.00022725
			50.3333	0.01064	0.01009	0.00878	0.00683	0.00526	0.00379	0.00348	0.00296	0.00232	0.00127	0.000587052	0.000228533
			50.6667	0.0107	0.01015	0.00882	0.00686	0.00529	0.00381	0.0035	0.00297	0.00233	0.00128	0.000589724	0.000229815
			51	0.01076	0.0102	0.00887	0.0069	0.00532	0.00383	0.00352	0.00299	0.00234	0.00128	0.000592397	0.000231097
			51.3333	0.01081	0.01026	0.00892	0.00694	0.00534	0.00385	0.00353	0.003	0.00235	0.00129	0.00059507	0.000232379
			51.6667	0.01087	0.01031	0.00897	0.00697	0.00537	0.00387	0.00355	0.00302	0.00236	0.00129	0.000597743	0.000233661
			52	0.01093	0.01036	0.00901	0.00701	0.0054	0.00389	0.00357	0.00303	0.00237	0.0013	0.000600416	0.000234943
			52.3333	0.01098	0.01042	0.00906	0.00704	0.00543	0.00391	0.00359	0.00305	0.00238	0.00131	0.000603089	0.000236225
			52.6667	0.01104	0.01047	0.00911	0.00708	0.00545	0.00393	0.00361	0.00306	0.0024	0.00131	0.000605762	0.000237507
			53	0.0111	0.01053	0.00915	0.00712	0.00548	0.00395	0.00362	0.00308	0.00241	0.00132	0.000608435	0.000238789
			53.3333	0.01116	0.01058	0.0092	0.00715	0.00551	0.00397	0.00364	0.00309	0.00242	0.00132	0.000611108	0.000240071
			53.6667	0.01121	0.01063	0.00925	0.00719	0.00554	0.00399	0.00366	0.00311	0.00243	0.00133	0.000613781	0.000241354
			54	0.01127	0.01069	0.00929	0.00722	0.00556	0.00401	0.00368	0.00312	0.00244	0.00134	0.000616454	0.000242636
			54.3333	0.01133	0.01074	0.00934	0.00726	0.00559	0.00403	0.0037	0.00314	0.00245	0.00134	0.000619127	0.000243918
			54.6667	0.01138	0.0108	0.00939	0.0073	0.00562	0.00405	0.00371	0.00315	0.00246	0.00135	0.000621799	0.0002452
			55	0.01144	0.01085	0.00944	0.00733	0.00565	0.00407	0.00373	0.00317	0.00248	0.00135	0.000624472	0.000246482
			55.3333	0.0115	0.0109	0.00948	0.00737	0.00567	0.00409	0.00375	0.00318	0.00249	0.00136	0.000627145	0.000247764
			55.6667	0.01155	0.01096	0.00953	0.0074	0.0057	0.00411	0.00377	0.0032	0.0025	0.00137	0.000629818	0.000249046
			56	0.01161	0.01101	0.00958	0.00744	0.00573	0.00413	0.00378	0.00321	0.00251	0.00137	0.000632491	0.000250328
			56.3333	0.01167	0.01107	0.00962	0.00748	0.00576	0.00415	0.0038	0.00323	0.00252	0.00138	0.000635164	0.00025161
			56.6667	0.01173	0.01112	0.00967	0.00751	0.00578	0.00417	0.00382	0.00324	0.00253	0.00138	0.000637837	0.000252892
			57	0.01178	0.01117	0.00972	0.00755	0.00581	0.00418	0.00384	0.00326	0.00254	0.00139	0.00064051	0.000254175
			57.3333	0.01184	0.01123	0.00976	0.00758	0.00584	0.0042	0.00386	0.00327	0.00256	0.0014	0.000643183	0.000255457
			57.6667	0.0119	0.01128	0.00981	0.00762	0.00587	0.00422	0.00387	0.00329	0.00257	0.0014	0.000645856	0.000256739
			58	0.01195	0.01134	0.00986	0.00766	0.00589	0.00424	0.00389	0.0033	0.00258	0.00141	0.000648529	0.000258021
			58.3333	0.01201	0.01139	0.00991	0.00769	0.00592	0.00426	0.00391	0.00332	0.00259	0.00141	0.000651202	0.000259303
			58.6667	0.01207	0.01144	0.00995	0.00773	0.00595	0.00428	0.00393	0.00333	0.0026	0.00142	0.000653874	0.000260585
			59	0.01212	0.0115	0.01	0.00776	0.00598	0.0043	0.00395	0.00335	0.00261	0.00143	0.000656547	0.000261867
			59.3333	0.01218	0.01155	0.01005	0.0078	0.006	0.00432	0.00396	0.00336	0.00263	0.00143	0.00065922	0.000263149
			59.6667	0.01224	0.01161	0.01009	0.00784	0.00603	0.00434	0.00398	0.00338	0.00264	0.00144	0.000661893	0.000264431
			60	0.0123	0.01166	0.01014	0.00787	0.00606	0.00436	0.004	0.00339	0.00265	0.00144	0.000664566	0.000265713

## Sheet: Figure 5e
T = 1.6K		T = 140K		T = 220K		T = 293K
Ids (A)	Vds (V)	Ids (A)	Vds (V)	Ids (A)	Vds (V)	Ids (A)	Vds (V)
-5.40162e-06	-0.00301	-1.37534e-06	-0.00502	-1.3678e-06	-0.01001	-1.70316e-06	-0.02
-5.22554e-06	-0.00291	-1.30915e-06	-0.00477	-1.29974e-06	-0.00951	-1.66112e-06	-0.01951
-5.06098e-06	-0.00281	-1.2432e-06	-0.00452	-1.23265e-06	-0.00901	-1.61923e-06	-0.01901
-4.88196e-06	-0.00271	-1.17554e-06	-0.00427	-1.16517e-06	-0.00851	-1.57764e-06	-0.01851
-4.70931e-06	-0.00261	-1.10866e-06	-0.00402	-1.09726e-06	-0.00801	-1.53661e-06	-0.01801
-4.53151e-06	-0.00251	-1.0422e-06	-0.00377	-1.03018e-06	-0.00751	-1.49405e-06	-0.01751
-4.35155e-06	-0.00241	-9.74714e-07	-0.00352	-9.62679e-07	-0.00701	-1.45298e-06	-0.017
-4.18116e-06	-0.00231	-9.07434e-07	-0.00327	-8.9468e-07	-0.00651	-1.41126e-06	-0.01651
-4.00731e-06	-0.00221	-8.41187e-07	-0.00302	-8.27152e-07	-0.00601	-1.36937e-06	-0.01601
-3.82154e-06	-0.00211	-7.74755e-07	-0.00277	-7.59843e-07	-0.00551	-1.32695e-06	-0.01551
-3.64924e-06	-0.00201	-7.07853e-07	-0.00252	-6.92331e-07	-0.00501	-1.2856e-06	-0.01501
-3.46607e-06	-0.00191	-6.41059e-07	-0.00227	-6.2511e-07	-0.00451	-1.24339e-06	-0.01451
-3.30488e-06	-0.00181	-5.74202e-07	-0.00202	-5.57828e-07	-0.00401	-1.20167e-06	-0.01401
-3.14057e-06	-0.00171	-5.07464e-07	-0.00177	-4.90402e-07	-0.00351	-1.15924e-06	-0.01351
-2.94174e-06	-0.00161	-4.41147e-07	-0.00152	-4.22632e-07	-0.00301	-1.11778e-06	-0.01301
-2.77809e-06	-0.00151	-3.73505e-07	-0.00127	-3.55325e-07	-0.00251	-1.07534e-06	-0.01251
-2.59225e-06	-0.00141	-3.07672e-07	-0.00102	-2.87912e-07	-0.00201	-1.03324e-06	-0.01201
-2.42072e-06	-0.00132	-2.40379e-07	-0.000769087	-2.20677e-07	-0.00151	-9.91126e-07	-0.01151
-2.23754e-06	-0.00122	-1.74586e-07	-0.000520137	-1.52849e-07	-0.00101	-9.49188e-07	-0.01101
-2.07325e-06	-0.00112	-1.07867e-07	-0.000269017	-8.55429e-08	-0.000506417	-9.06908e-07	-0.01051
-1.88652e-06	-0.00101	-4.12858e-08	-2.1046e-05	-1.84793e-08	-6.29094e-06	-8.64629e-07	-0.01001
-1.70312e-06	-0.000914656	5.79701e-08	0.000353635	6.15861e-08	0.000584665	-8.22452e-07	-0.00951
-1.53836e-06	-0.000815952	1.23899e-07	0.000600064	1.28685e-07	0.00109	-7.79809e-07	-0.00901
-1.36181e-06	-0.000717409	1.90473e-07	0.000848526	1.9592e-07	0.00159	-7.37209e-07	-0.00851
-1.18371e-06	-0.000618044	2.5784e-07	0.0011	2.64193e-07	0.00209	-6.95026e-07	-0.00801
-1.01226e-06	-0.000518483	3.23967e-07	0.00135	3.30757e-07	0.00259	-6.52968e-07	-0.00751
-8.40254e-07	-0.000416195	3.91126e-07	0.0016	3.98084e-07	0.00308	-6.10201e-07	-0.00701
-6.50027e-07	-0.000317033	4.57916e-07	0.00185	4.65586e-07	0.00359	-5.67678e-07	-0.00651
-4.79948e-07	-0.000218405	5.2449e-07	0.0021	5.32901e-07	0.00409	-5.2453e-07	-0.00601
-3.08915e-07	-0.000120006	5.91117e-07	0.00235	6.00691e-07	0.00459	-4.82521e-07	-0.00551
-1.45905e-07	-2.0887e-05	6.57864e-07	0.0026	6.68054e-07	0.00509	-4.39739e-07	-0.00501
4.5746e-08	7.8275e-05	7.23884e-07	0.00285	7.35164e-07	0.00559	-3.97194e-07	-0.00451
2.30862e-07	0.000180225	7.90673e-07	0.0031	8.02406e-07	0.00609	-3.54482e-07	-0.00401
4.11171e-07	0.000279141	8.57375e-07	0.00335	8.70042e-07	0.00659	-3.11206e-07	-0.00351
5.67957e-07	0.000379345	9.23951e-07	0.0036	9.37121e-07	0.00709	-2.68637e-07	-0.00301
7.61799e-07	0.000478134	9.91536e-07	0.00385	1.00474e-06	0.00759	-2.26171e-07	-0.00251
9.29238e-07	0.000575287	1.0588e-06	0.0041	1.07214e-06	0.00809	-1.82981e-07	-0.00201
1.10637e-06	0.000675516	1.12556e-06	0.00435	1.13978e-06	0.00859	-1.40537e-07	-0.00151
1.27767e-06	0.000777011	1.19261e-06	0.0046	1.20634e-06	0.00909	-9.77536e-08	-0.00101
1.44808e-06	0.000876898	1.25912e-06	0.00485	1.27392e-06	0.00959	-5.44557e-08	-0.000507214
1.63316e-06	0.000974971	1.32644e-06	0.0051	1.34116e-06	0.01009	-1.23761e-08	-6.80765e-06
2.03275e-06	0.0012					3.91606e-08	0.000584877
2.21009e-06	0.00131					8.25613e-08	0.00109
2.37071e-06	0.00141					1.25723e-07	0.00159
2.55501e-06	0.0015					1.69061e-07	0.00209
2.73268e-06	0.0016					2.1175e-07	0.00258
2.89601e-06	0.0017					2.54435e-07	0.00309
3.08184e-06	0.0018					2.98134e-07	0.00359
3.26313e-06	0.00191					3.41049e-07	0.00409
3.43613e-06	0.00201					3.85026e-07	0.00459
3.60247e-06	0.00211					4.27991e-07	0.00509
3.78358e-06	0.00221					4.70966e-07	0.00559
3.96115e-06	0.00231					5.13715e-07	0.00609
4.12409e-06	0.00241					5.57302e-07	0.00659
4.2906e-06	0.00251					6.01222e-07	0.00709
4.47425e-06	0.00261					6.44487e-07	0.00759
4.63955e-06	0.00271					6.88412e-07	0.00809
4.81716e-06	0.00281					7.31678e-07	0.00859
4.99494e-06	0.00291					7.74929e-07	0.00909
5.15647e-06	0.00301					8.18615e-07	0.00959
5.34187e-06	0.00311					8.62096e-07	0.01009
						9.06031e-07	0.01059
						9.49653e-07	0.01109
						9.93518e-07	0.01159
						1.03668e-06	0.01209
						1.07995e-06	0.01259
						1.1235e-06	0.01309
						1.16804e-06	0.01359
						1.21225e-06	0.01409
						1.25567e-06	0.01459
						1.29948e-06	0.01509
						1.34347e-06	0.01559
						1.38712e-06	0.01609
						1.43121e-06	0.01659
						1.47517e-06	0.01709
						1.52001e-06	0.01759
						1.56334e-06	0.01809
						1.60698e-06	0.01858
						1.65086e-06	0.01908
						1.69545e-06	0.01959
						1.73929e-06	0.02009

## Sheet: Figure 5f
T (K)	μFE (cm2/Vs)	μHall (cm2/Vs)
0.3	358251	151447
1.6	321529	140755
10	266383	131878
20	230239	111647
30	161984	87669.4
40	90433.7	58687.9
50	48491.3	37720.9
60	31416.5	26896.1
70	20498.8	19284.9
80	14464.5	14551.8
90	12252.6	11474.4
100	9739.73	9209.15
120	7301.86	6918.87
140	5222.61	4906.09
160	4087.07	3903.7
180	3410.78	3208.25
200	2902.88	2708.45
220	2466.2	2311.35
240	2075.18	2006
260	1822.75	1750.95
280	1560.8	1522.17
293	1411.48	1384.18

## Sheet: Figure 5g
B (T)	ΔRxx (Ohm)
0.0435	9.24623
0.0498	9.14714
0.0547	8.7643
0.0597	9.54729
0.0653	7.70312
0.0702	3.88707
0.0744	4.73529
0.08	4.94781
0.0849	5.48061
0.0948	8.39521
0.0997	8.23685
0.1053	6.61711
0.1095	6.31698
0.1151	6.53237
0.1207	4.91125
0.1249	4.61009
0.1299	4.47548
0.1334	7.00901
0.139	6.76026
0.146	6.56412
0.1551	6.78857
0.16	7.31549
0.1642	6.55569
0.1699	7.23623
0.1755	7.21822
0.1811	7.19371
0.1846	6.29238
0.1902	7.18506
0.1944	6.65123
0.2	4.56703
0.2042	3.80455
0.2113	0.6451
0.2148	6.62409
0.2211	9.02778
0.2239	7.75655
0.2309	7.32292
0.2407	7.21253
0.2457	6.60668
0.2499	7.21514
0.2555	7.18398
0.2597	4.81578
0.2653	1.10574
0.2702	5.97405
0.2758	4.56707
0.2815	6.61746
0.285	4.79253
0.2962	7.24343
0.3004	6.2465
0.3053	4.69807
0.3117	4.82647
0.3159	6.1145
0.3208	5.02685
0.3264	4.53335
0.3313	4.35688
0.3355	4.9596
0.3404	4.32642
0.3446	3.78253
0.3503	3.53466
0.3566	2.48672
0.3615	3.22589
0.3664	3.05268
0.3769	4.20507
0.3818	4.25265
0.3853	3.56811
0.3903	2.95072
0.3966	2.58877
0.4001	1.67541
0.4057	3.46682
0.4113	2.96574
0.4169	2.69215
0.4218	0.2226
0.4268	-1.3157
0.4352	1.02266
0.4408	0.28494
0.4471	-0.3101
0.452	0.65
0.4569	2.0657
0.4626	1.81362
0.4675	1.8545
0.4724	-0.84701
0.4759	-1.0806
0.4822	-0.76717
0.4878	-1.73109
0.492	-2.05686
0.4984	-1.26352
0.5026	-2.73
0.5117	-1.87334
0.5159	-1.05471
0.5215	-2.02165
0.5271	-0.93108
0.5328	-2.56955
0.5377	-2.07216
0.5419	-1.02728
0.5482	-0.94848
0.5524	-0.13229
0.5573	0.59156
0.5622	-0.05896
0.5678	-0.34603
0.577	1.21055
0.5833	1.51382
0.5882	0.17726
0.5924	0.99076
0.598	0.47299
0.6029	0.50329
0.6079	1.69854
0.6114	1.23537
0.6177	-2.81481
0.6233	-2.64484
0.6282	-1.69853
0.6338	-0.8455
0.6366	-2.82517
0.6486	-0.2829
0.6535	1.11744
0.657	1.33573
0.6626	1.26818
0.6675	0.15342
0.6731	0.31294
0.678	-0.34664
0.6823	-1.57793
0.6879	-2.55974
0.6921	-1.29692
0.6984	-3.29122
0.7019	-4.67744
0.7075	-4.06499
0.7124	-3.35326
0.723	-2.92369
0.7272	-1.42922
0.7335	-0.91305
0.7391	-1.21543
0.744	-2.33617
0.7475	-2.12294
0.7524	-3.02234
0.7595	-3.4959
0.7644	-2.78824
0.7693	-2.08096
0.7798	-0.99608
0.7833	-2.38684
0.789	-1.07262
0.7918	-0.76723
0.7981	-3.68955
0.8044	--
0.8086	-4.8775
0.8135	-5.31367
0.8191	-4.2492
0.8234	-2.74818
0.829	-3.05859
0.8339	-4.18637
0.8388	-5.54852
0.843	-3.60582
0.8479	-2.44868
0.8549	-2.95201
0.8626	-4.46958
0.8697	-3.35363
0.8739	-1.413
0.8788	-2.32228
0.8844	-2.17565
0.8886	-4.13
0.8935	-3.20443
0.8999	-3.1421
0.9048	-4.04742
0.9083	-4.98916
0.9195	-4.02367
0.9244	-4.70251
0.9286	-5.05155
0.9342	-2.39536
0.9406	-0.73519
0.9448	-1.31931
0.9497	-2.22814
0.9546	-1.30735
0.9602	-0.71149
0.9651	-0.25352
0.9693	-1.29528
0.9743	-1.73126
0.9792	-1.9524
0.9841	-1.03391
0.9904	-0.54357
0.9953	0.37404
1.0037	-1.02981
1.0101	-0.74474
1.0143	-0.42152
1.0178	-0.22338
1.0234	-0.09517
1.0297	-0.28677
1.0353	1.44238
1.0409	0.65703
1.0452	2.83283
1.0501	2.14415
1.055	-2.43891
1.0648	0.30382
1.0697	0.29761
1.076	0.55734
1.0796	-0.37538
1.0859	-0.57863
1.0908	0.55951
1.0943	0.51937
1.0999	-0.27125
1.1055	0.08363
1.109	-0.86933
1.1146	1.30873
1.121	1.58248
1.1259	0.65987
1.1308	-0.72511
1.135	-0.17598
1.1455	0.85362
1.1504	1.0691
1.1553	0.8282
1.1596	2.54015
1.1666	4.288
1.1715	3.58983
1.1764	2.66327
1.1806	1.83535
1.1855	0.45208
1.1904	2.49443
1.1954	1.81281
1.2052	2.93158
1.2115	3.39969
1.2157	3.71542
1.2206	3.24141
1.2255	2.76701
1.2319	3.71343
1.2354	3.67142
1.2417	2.76249
1.2452	1.34593
1.2487	1.75917
1.255	2.68491
1.262	1.9021
1.2656	1.4207
1.2705	1.39879
1.2761	2.19442
1.2852	2.25475
1.2901	-0.28269
1.2957	0.04918
1.3007	-0.17885
1.3063	1.52609
1.3112	1.27299
1.3168	0.69099
1.3217	0.89907
1.3266	0.64477
1.3308	1.40878
1.3364	2.19902
1.3463	2.8519
1.3519	1.81076
1.3568	1.5541
1.361	1.86009
1.3673	0.71054
1.3708	0.88896
1.3758	-4.40306
1.3814	-2.47084
1.3884	-1.89377
1.3919	-3.09053
1.3975	-3.22375
1.4073	-2.36458
1.4123	-4.20952
1.4172	-0.3009
1.4221	-0.56267
1.4256	-0.61531
1.4319	-1.30935
1.4382	-1.32003
1.441	-1.49964
1.4474	-0.80923
1.4523	-0.15536
1.4572	0.04213
1.4628	-0.32493
1.4663	-0.15784
1.4705	-0.77119
1.4782	0.61159
1.4874	0.88851
1.4923	0.39326
1.4972	0.58162
1.5028	0.90099
1.507	0.27919
1.5126	1.05369
1.5168	0.65923
1.5232	0.2019
1.5288	1.89295
1.533	2.4094
1.5372	1.79158
1.5477	2.97579
1.5519	2.81298
1.5582	3.01824
1.5618	2.51381
1.5674	3.05541
1.5737	3.25911
1.5779	2.40456
1.5828	2.59223
1.5877	3.23551
1.5927	2.75018
1.5969	3.49636
1.6025	2.88882
1.6067	2.94434
1.6137	3.27424
1.6179	3.55701
1.6292	4.87539
1.6334	5.16312
1.6376	4.53256
1.6418	4.58573
1.6481	4.78795
1.6516	4.95069
1.6572	4.79426
1.6642	5.11252
1.6685	4.95955
1.6741	5.71362
1.6783	5.99834
1.6881	6.81359
1.693	7.21463
1.6979	6.9373
1.7035	6.77674
1.7092	8.46326
1.7134	8.97362
1.7183	9.37869
1.7246	11.1692
1.7288	10.3046
1.7323	10.0068
1.7372	9.26438
1.7414	7.93687
1.7499	8.97052
1.7534	7.98157
1.759	7.13205
1.7639	7.98956
1.7723	7.85667
1.7794	8.40755
1.7829	8.79096
1.7885	9.0848
1.7941	9.83413
1.8004	8.64104
1.8046	8.2273
1.8081	8.15329
1.8138	8.2283
1.8194	8.97537
1.8278	8.60705
1.8327	8.54118
1.8404	8.96746
1.8446	8.55103
1.8496	9.8752
1.8538	10.1482
1.8601	9.63907
1.8629	9.2126
1.8692	9.84259
1.8734	10.1142
1.8783	10.0448
1.8839	9.41211
1.891	8.35434
1.8945	7.35751
1.9001	10.6114
1.9043	11.5649
1.9141	11.6548
1.919	10.6702
1.9232	10.0205
1.9296	9.98369
1.9352	9.57442
1.9408	8.47465
1.9457	9.31794
1.9506	9.24885
1.9548	8.59703
1.9598	8.08241
1.9682	9.29727
1.9752	9.35279
1.9801	9.73739
1.9857	10.0076
1.9906	8.33339
1.9949	9.29802
1.9991	10.4732
2.004	11.54
2.0096	12.9601
2.0138	12.5323
2.0215	12.4743
2.025	11.4702
2.0306	11.7424
2.0356	10.7597
2.0405	10.6836
2.0447	10.0258
2.0545	9.63771
2.058	9.08775
2.0664	9.82744
2.0707	9.64687
2.0763	10.371
2.0819	9.25861
2.0847	8.82224
2.091	8.51793
2.0952	8.3127
2.1001	8.00392
2.1044	7.58704
2.1156	8.56675
2.1212	8.14086
2.1261	8.05805
2.1303	7.39447
2.1303	6.93847
2.1401	7.67703
2.1451	7.37562
2.1493	7.17277
2.1577	7.44423
2.1612	6.8885
2.1654	6.17457
2.1752	7.36964
2.1802	7.06544
2.1844	6.17023
2.1907	4.4819
2.197	3.71094
2.2026	2.82177
2.2061	2.03554
2.2117	2.06356
2.2167	0.61044
2.2209	0.63079
2.2251	-0.26714
2.23	-2.19408
2.2349	-1.82941
2.2475	-0.41086
2.2475	-1.78486
2.2524	-2.56755
2.2616	-2.6323
2.2616	-3.3163
2.2714	-3.28227
2.2749	-3.16035
2.2798	-3.48318
2.2882	-2.54522
2.2918	-3.54758
2.2974	-3.98922
2.3016	-4.65828
2.3065	-5.4452
2.3114	-4.86451
2.3156	-5.0785
2.3205	-5.63852
2.3332	-4.6766
2.3374	-4.89206
2.3423	-3.62378
2.3472	-4.41388
2.3521	-5.43237
2.3563	-7.0291
2.3619	-3.5825
2.3648	-2.19085
2.3704	-3.55102
2.3781	-5.25481
2.3823	-5.01727
2.3886	-6.4975
2.3928	-7.86267
2.397	-7.86012
2.4069	-6.6848
2.4069	-8.9708
2.4153	-7.58788
2.4237	-8.49808
2.4272	-8.37866
2.4335	-9.17341
2.4385	-7.89622
2.442	-10.0696
2.4483	-7.66186
2.4518	-2.05382
2.4574	-1.36376
2.4609	-1.24622
2.4736	-0.31275
2.4785	-0.42313
2.4827	-0.42632
2.4883	-1.34102
2.4918	-1.45321
2.4981	-2.26045
2.5016	-2.14519
2.5066	-1.32944
2.5143	-1.21997
2.5192	-2.02352
2.5248	-2.25148
2.5276	-1.11165
2.5332	-0.88436
2.5388	-0.66358
2.5416	5.28763
2.548	5.40963
2.5592	5.62606
2.5634	4.24946
2.569	2.63754
2.5739	1.82971
2.5781	1.13612
2.5824	0.68644
2.588	0.45283
2.5929	-0.12849
2.5964	-0.48052
2.6048	0.421
2.609	0.87134
2.6188	1.99703
2.6224	1.65968
2.6287	1.07331
2.6329	2.66205
2.6378	4.36922
2.6413	4.70468
2.649	5.9436
2.6532	5.92898
2.6603	6.15804
2.6631	6.15182
2.668	6.02063
2.6729	3.60305
2.6778	3.7051
2.682	4.83454
2.6869	4.47387
2.7003	6.61956
2.7038	6.95152
2.7101	7.73097
2.7143	7.48425
2.7185	6.32525
2.7234	5.96173
2.7276	7.09412
2.7326	6.74584
2.7403	7.97354
2.7445	8.41479
2.7494	7.82124
2.7592	8.92498
2.7634	6.61697
2.7691	7.06107
2.7726	6.2432
2.7775	5.88145
2.7831	10.6584
2.7901	15.2009
2.795	15.0658
2.7992	13.2114
2.8056	13.0791
2.8091	11.3471
2.814	10.9765
2.8182	10.5008
2.8231	8.29953
2.8358	9.15959
2.8414	9.58734
2.8449	11.2794
2.8498	9.07602
2.8554	9.04651
2.8589	9.36981
2.8631	9.34112
2.8708	10.0968
2.8758	10.8831
2.8807	10.5073
2.8849	7.0511
2.8905	8.15846
2.8982	7.99276
2.9045	7.37866
2.9087	8.26491
2.9123	9.0569
2.9207	6.71208
2.9256	6.33275
2.9312	4.68847
2.9361	5.22631
2.9403	4.97044
2.9452	3.67158
2.9495	3.6587
2.953	3.51475
2.9656	5.25091
2.9705	4.41206
2.9754	3.80084
2.981	4.67211
2.9852	3.26723
2.9888	1.76883
2.9951	0.45562
2.9993	1.1078
3.0063	2.42214
3.0112	1.58011
3.0161	0.0537
3.021	-0.10509
3.0253	0.33283
3.0302	4.75732
3.0407	7.06536
3.0442	5.32031
3.0526	4.32581
3.0575	2.79616
3.0611	1.2876
3.0653	-0.12264
3.0709	-0.86141
3.0765	-1.82867
3.0807	-3.01195
3.0856	-4.0938
3.0898	-4.35968
3.1018	-2.9772
3.106	-3.24417
3.1116	-4.67657
3.1151	-6.42558
3.1214	-5.68748
3.1249	-6.98103
3.1298	-8.06633
3.1348	-9.58671
3.1418	-11.7195
3.1467	-12.8001
3.1516	-12.5131
3.1565	-12.2205
3.1614	-14.4483
3.1663	-14.1565
3.1706	-12.3545
3.1762	-11.5007
3.1874	-10.2565
3.1923	-8.82072
3.1972	-10.5953
3.2022	-9.60704
3.2064	-11.2547
3.2113	-9.36442
3.2162	-9.99448
3.2211	-9.02292
3.2246	-9.41004
3.2337	-9.40467
3.2422	-11.3214
3.2471	-11.4919
3.252	-6.63477
3.2569	-6.57801
3.2604	-7.87913
3.2653	-8.74103
3.2695	-10.171
3.278	-11.4026
3.2829	-11.1199
3.2885	-12.1121
3.2927	-13.0816
3.2962	-14.8407
3.3018	-13.7701
3.3067	-13.2612
3.3095	-13.9863
3.3222	-13.4528
3.3285	-12.9636
3.3327	-11.4157
3.3376	-11.8273
3.3425	-11.3212
3.3467	-11.1543
3.3517	-10.406
3.3552	-10.1104
3.3601	-10.5177
3.3678	-11.2031
3.3734	-10.1389
3.3825	-8.31917
3.3867	-7.46496
3.3917	-8.09383
3.3959	-7.01224
3.4015	-5.26054
3.405	-5.88574
3.4134	-4.86461
3.4183	-5.05447
3.4225	-4.88666
3.4289	-3.48063
3.4317	-4.89519
3.438	-5.10093
3.4415	-4.58216
3.4464	-4.31822
3.4513	-4.27666
3.4626	-1.9209
3.4675	-1.19661
3.4738	5.00206
3.4787	6.63748
3.4822	5.55197
3.4871	6.50273
3.4913	7.12193
3.4969	6.80709
3.504	6.70657
3.5082	7.55264
3.5138	8.60429
3.5215	9.508
3.5278	10.4332
3.532	10.1317
3.5363	9.39458
3.5412	8.7391
3.5482	11.1389
3.5531	13.4585
3.558	14.8597
3.5636	15.9069
3.5679	16.3076
3.5728	15.6497
3.577	16.0351
3.5819	16.7505
3.5861	18.0473
3.5945	18.1322
3.6001	19.6321
3.6093	20.2875
3.6135	21.3545
3.6177	21.7373
3.6226	22.2214
3.6275	22.7052
3.6317	23.315
3.6387	24.3307
3.6437	25.0557
3.6493	26.3233
3.6549	27.1343
3.6626	27.7927
3.6682	29.9705
3.6717	32.5404
3.6802	34.9082
3.6844	33.9125
3.6893	31.6495
3.6949	31.5389
3.7005	32.5739
3.7026	32.4204
3.7082	32.5367
3.7124	32.229
3.7174	33.1762
3.73	35.4426
3.73	37.7346
3.7405	41.2994
3.744	41.8013
3.7496	41.9199
3.7531	41.7312
3.7588	41.6353
3.763	42.2363
3.7707	44.7054
3.7756	45.1776
3.7805	44.7374
3.7847	43.9629
3.7889	43.6442
3.7939	44.1292
3.7995	43.7814
3.8072	44.6499
3.8156	45.8452
3.8205	45.6238
3.8247	45.0807
3.8297	45.3289
3.8353	45.2118
3.8388	45.2524
3.8437	45.4853
3.8479	45.6246
3.8528	45.6347
3.8612	46.5898
3.8704	47.8909
3.876	48.6822
3.8809	48.0001
3.8844	47.3542
3.8886	46.8007
3.8921	45.0083
3.8984	45.4343
3.9055	45.9783
3.9104	47.352
3.916	47.4557
3.9209	46.7705
3.9258	47.0029
3.9286	47.8522
3.9343	47.5063
3.9385	46.0375
3.9518	46.2996
3.9553	45.8716
3.9623	45.7112
3.9658	45.5106
3.9708	44.8356
3.975	44.0483
3.9799	41.9906
3.9827	42.1534
3.989	42.3423
3.9967	42.2696
4.0009	42.3986
4.0115	42.0439
4.0157	39.88
4.0206	40.333
4.0248	39.3145
4.0297	37.9368
4.0346	36.0967
4.0423	36.4804
4.0473	39.2313
4.0522	38.5358
4.0557	37.1903
4.0613	35.217
4.0648	34.783
4.069	32.8494
4.0739	31.6963
4.0788	29.3968
4.0915	29.7744
4.0957	28.5231
4.1013	27.4642
4.1048	25.1979
4.1111	24.9185
4.116	24.9081
4.1189	23.0146
4.1238	21.6296
4.1336	21.1443
4.1378	20.1182
4.1427	19.6437
4.1511	18.964
4.1561	17.8181
4.161	16.6521
4.1645	15.7565
4.1694	14.1399
4.1771	14.7351
4.1834	13.7644
4.1862	12.5441
4.1912	10.7055
4.1961	9.77078
4.2003	9.19647
4.2059	7.67227
4.2101	7.0973
4.215	7.07314
4.222	9.39767
4.2277	8.5691
4.2368	7.2888
4.2424	4.84334
4.2459	3.02518
4.2515	1.95291
4.2557	0.23487
4.2599	-1.03344
4.2691	-1.62092
4.2733	-1.28213
4.2775	-3.23562
4.2831	-4.53872
4.2908	-5.10354
4.2964	-5.72382
4.3007	-6.74741
4.3042	-7.87884
4.314	-8.16426
4.3182	-8.74648
4.3231	-9.00109
4.328	-9.94609
4.3315	-11.541
4.3372	-11.4616
4.3407	-11.911
4.3463	-12.7638
4.3505	-14.9442
4.3589	-17.2598
4.3638	-17.5176
4.3673	-18.4245
4.3772	-17.1045
4.3821	-16.4517
4.387	-16.2553
4.3912	-17.9884
4.3954	-19.9438
4.4038	-21.3474
4.408	-21.4737
4.413	-21.728
4.4172	-22.3169
4.4221	-22.5793
4.4277	-22.9833
4.4354	-23.3379
4.4403	-24.7477
4.4502	-24.8131
4.4537	-25.9529
4.4586	-25.5341
4.4642	-26.1694
4.467	-27.4022
4.4726	-27.8103
4.4768	-27.7131
4.481	-27.6222
4.4845	-28.5357
4.4944	-28.6022
4.4979	-29.5164
4.5035	-29.6992
4.5077	-30.0602
4.5168	-30.7031
4.5232	-30.5489
4.526	-30.8723
4.5351	-28.308
4.5393	-28.899
4.5442	-28.4929
4.5491	-28.9932
4.5526	-29.2265
4.5582	-29.1802
4.5632	-30.5865
4.5674	-30.9574
4.58	-29.5459
4.5856	-29.046
4.5891	-29.7373
4.594	-29.7911
4.5976	-29.552
4.6046	-29.1002
4.6081	-30.0206
4.6123	-29.9325
4.6172	-29.7541
4.6249	-28.992
4.6305	-28.4961
4.639	-27.8544
4.639	-28.3104
4.6488	-27.0462
4.6537	-26.8766
4.6572	-27.1097
4.6621	-26.7069
4.6706	-25.1574
4.6755	-25.6736
4.6804	-25.0441
4.6846	-24.5049
4.6888	-23.966
4.6937	-24.2495
4.6986	-24.3115
4.7021	-25.2372
4.7071	-23.679
4.7155	-17.5704
4.7253	-17.9202
4.7302	-18.6686
4.7351	-18.0434
4.7386	-17.5971
4.7422	-16.9043
4.7478	-17.1089
4.7513	-16.4353
4.7618	-14.6436
4.7653	-14.4268
4.7702	-13.3424
4.7801	-12.32
4.785	-12.1547
4.7885	-11.7112
4.7941	-11.002
4.7976	-10.1029
4.8067	-8.95201
4.8095	-9.51014
4.8159	-8.47377
4.8208	-8.3113
4.8243	-8.10377
4.8299	-7.85373
4.8334	-8.09671
4.8383	-7.25161
4.8418	-6.12706
4.8502	-4.60853
4.8552	-4.67018
4.865	-3.66778
4.8699	-3.50915
4.8734	-3.29836
4.879	-9.01071
4.8825	-2.40443
4.8868	-2.32224
4.8952	-0.81575
4.9001	-0.43148
4.9057	0.49579
4.9099	0.79191
4.9148	1.17502
4.9247	3.09256
4.9289	2.47541
4.9324	1.7649
4.9415	3.12426
4.9471	4.96583
4.9506	5.8563
4.9555	5.78024
4.9605	6.62819
4.9647	2.57064
4.9689	-1.4272
4.9745	-0.96208
4.978	7.78686
4.9864	9.05313
4.9906	10.0278
4.9956	10.645
